# Supplementary material for: Burkholderia multivorans requires species‐specific GltJK for entry of a contact‐dependent growth inhibition system protein
Source: Mol Microbiol. 2021 Jul 28;116(3):957–73. doi: 10.1111/mmi.14783 (PMC9291907; doi:10.1111/mmi.14783)
Supplement: Supplementary file 2 — Table S1 [file MMI-116-957-s001.xlsx]

## Sheet: Fig 1
Figure 1
A
Round 1					Round 2
Donor	CGD2M WT	CGD2M WT	CGD2M WT		Donor	CGD2M WT	CGD2M WT	CGD2M WT
Recipient	Δ2	Δ2::bcpI2	Tn Mutant		Recipient	Δ2	Δ2::bcpI2	Tn Mutant
	1.62469	-0.899629	0.439333			2.40623	-0.455932	0.641474
	3.08636	-0.69037	0.232996			2.70873	-0.327902	0.737193
	1.73933	-0.782516	0.519828			2.45065	-0.508638	0.841359
Round 3					Round 4
Donor	CGD2M WT	CGD2M WT	CGD2M WT		Donor	CGD2M WT	CGD2M WT	CGD2M WT
Recipient	Δ2	Δ2::bcpI2	Tn Mutant		Recipient	Δ2	Δ2::bcpI2	Tn Mutant
	1.34005	-0.920819	0.217484			1.53453	-0.0362122	0.0827854
	1.19838	-0.79588	0.30103			1.68975	-0.161151	0.00860017
	1.3955	-0.823909	0.155336			1.78916	-0.167491	-0.0222764
B
Comp 1
Donor	CGD2M WT	CGD2M WT	CGD2M WT	CGD2M WT	CGD2M WT	CGD2M WT	CGD2M WT	CGD2M WT
Recipient	Δbcp2	Δ2::bcpI2	1	2	5	6	7	8
	2.76768	-0.37366	0.00817418	-0.20621	-0.151195	-0.443095	-0.178486	-0.107349
	2.87506	-1.03152	0.00603795	-0.105684	-0.185087	-0.191789	-0.211125	-0.313364
Comp 2
Donor	CGD2M WT	CGD2M WT	CGD2M WT	CGD2M WT	CGD2M WT	CGD2M WT	CGD2M WT	CGD2M WT	CGD2M WT	CGD2M WT
Recipient	Δbcp2	Δ2::bcpI2	9	10	11	12	13	14	15	16
	3.77601	-0.525784	-0.490797	-0.295849	-0.151195	-0.363512	-0.0920515	-0.0974532	0.238297	0.024075

## Sheet: Fig 2 
Figure 2
A
Donor	WT CGD2M	WT CGD2M	WT CGD2M	WT CGD2M
Recipient	Δ1Δ2	Δ1Δ2::bcpI2	Δ1Δ2 ΔJK	Δ1Δ2 ΔJK::CG JK
Exp 1	1.66	0.97	0.28	1.96
	1.97	0.13	0.2	1.84
	2.38	0.22	0.01	2.02
Exp 2	1.74	0.3	0.07	1.31
	1.77	0.23	-0.08	1.48
	1.6	0.27	0.02	1.73
B
Donor	WT CGD2M	WT CGD2M	WT CGD2M	WT CGD2M	WT CGD2M
Recipient	Δ1Δ2	Δ1Δ2::bcpI2	Δ1Δ2 ΔJK	Δ1Δ2 ΔgltI	Δ1Δ2 ΔgltI::gltI
Exp 1	1.29	0.62	-0.19	1.11	1.78
	1.08	-0.06	-0.08	1.5	1.71
	1.25	0.06	0.26	1.24	1.58
Exp 2	1.1	0.12	0.24	1.39	0.95
	1.55	-0.16	-0.19	0.99	1.11
	1.44	0	0.24	1.3	1.05
C
Donor	△bcp2 PS12 bcp1	△bcp2 PS12 bcp1	△bcp2 PS12 bcp1	△bcp2 PS12 bcp1
Recipient	Δ1Δ2	Δ1Δ2::bcpI1	Δ1Δ2 ΔJK	Δ1Δ2 ΔJK::CG JK
Exp 1	1.15	0.1	0.54	0.79
	0.57	0.14	0.82	1.01
	0.76	0.44	0.56	0.86
Exp 2	0.3	0.19	0.3	0
	0.36	0.12	0.36	0.46
	0.44	0.38	0.44	0.32
D
Donor	WT CGD2M	WT CGD2M	CGD2M △gltJK	CGD2M △gltJK
Recipient	Δ1Δ2	Δ1Δ2::bcpI1	Δ1Δ2	Δ1Δ2::bcpI1
Exp 1	1.28	0.27	2.09	0.05
	1.71	0	2.04	0.11
	1.41	-0.07	1.93	0.25
Exp 2	1.1	0.12	1.38	0.53
	1.55	-0.16	1.17	0.01
	1.44	0	1.16	0.23

## Sheet: Fig 4
Figure 4
A
Donor	WT CGD2M	WT CGD2M	WT CGD2M	WT CGD2M	WT CGD2M	WT CGD2M
Recipient	Δ1Δ2	Δ1Δ2::bcpI2	Δ1Δ2 ΔJK	Δ1Δ2 ΔJK::CG JK	Δ1Δ2 ΔJK::Ec JK	Δ1Δ2 ΔJK::Ec IJKL
Exp 1	1.56	-0.28	0.18	2.05	-0.11	-0.36
	2.21	-0.43	-0.52	2.15	-0.11	-0.19
	2.05	-0.08	0.1	2.16	-0.2	-0.06
Exp 2	1.15	0.06	0.1	1.51	0	-0.08
	1.15	0.06	0.27	1.77	0.05	-0.02
	1.2	-0.04	0.24	2.09	0.04	0.48
B
Donor	WT CGD2M	WT CGD2M	WT CGD2M	WT CGD2M	WT CGD2M
Recipient	Δ1Δ2	Δ1Δ2::bcpI2	Δ1Δ2 ΔJK	Δ1Δ2 ΔJK::CG JK	Δ1Δ2 ΔJK::E264 JK
Exp 1	1.69	0.65	0.06	1.77	1.4
	1.57	0.53	0.16	1.17	1.05
	1.69	1.24	0.16	1.42	1.61
Exp 2	1.74	-0.11	-0.02	1.67	1.54
	1.58	0.02	0.35	2.15	1.57
	1.61	-0.36	0.15	1.51	1.74
D
Donor	CGD2M-30	CGD2M-30	CGD2M-30	CGD2M-30	CGD2M-30
Recipient	Δ1Δ2	Δ1Δ2::Bp8968 bcpI	Δ1Δ2 ΔJK	Δ1Δ2 ΔJK::CG JK	Δ1Δ2 ΔJK::Ec JK
Exp 1	0.77	-0.48	0.27	1.11	0.37
	0.97	0.07	0.23	1.24	0.27
	0.97	-0.51	0.24	2.36	0.1
Exp 2	1.46	0.28	0.18	1.3	0.12
	2	0.07	-0.03	1.1	0.24
	1.46	0.35	0.73	1.18	0.35

## Sheet: Fig 5
Figure 5
A
Donor	CGD2M WT	CGD2M WT	CGD2M WT	CGD2M WT	CGD2M WT
Recipient	Δ1Δ2	Δ1Δ2::bcpI2	Δ1Δ2 ΔJK	Δ1Δ2 ΔJK:: CG J	Δ1Δ2 ΔJK:: CG K
Exp 1	0.81	0.47	0.15	0.12	0.86
	1.48	0.4	0.17	0.25	0.07
	1.41	0.1	-0.06	0.55	0.33
Exp 2	1.1	0.03	0.28	-0.09	-0.37
	1.16	0.12	-0.02	-0.08	-0.43
	1.05	0.19	-0.02	0.25	0.27
B
Donor	CGD2M WT	CGD2M WT	CGD2M WT	CGD2M WT	CGD2M WT	CGD2M WT	CGD2M WT
Recipient	Δ1Δ2	Δ1Δ2::bcpI2	Δ1Δ2 ΔJK	Δ1Δ2 ΔJK:: CG J:: CG K	Δ1Δ2 ΔJK:: CG J:: Ec K	Δ1Δ2 ΔJK:: CG K:: Ec J:: CG K	Δ1Δ2 ΔJK:: CG K:: Ec J:: Ec K
Exp 1	1.77	-0.03	-0.22	1.43	-0.15	0.97	-0.21
	1.63	0.41	0.03	1.27	-0.23	0.83	0.21
	1.68	-0.46	-0.14	1.45	0.27	0.89	-0.66
Exp 2	1.1	0.03	0.28	1.61	-0.05	0.49	-0.03
	1.16	0.12	-0.02	1.11	-0.41	0.29	-0.14
	1.05	0.19	-0.02	1.12	0.18	0.31	0.37
C
Donor	CGD2M WT	CGD2M WT	CGD2M WT	CGD2M WT	CGD2M WT
Recipient	Δ1Δ2	Δ1Δ2::bcpI2	Δ1Δ2 ΔJK	Δ1Δ2 ΔJK:: CG J:: CG K	Δ1Δ2 ΔJK:: CG J::CG K-Flag
Exp 1	1.1	0.03	0.28	1.61	1.6
	1.16	0.12	-0.02	1.11	1.4
	1.05	0.19	-0.02	1.12	1.4
Exp 2	1.68	-0.03	0.47	1.9	1.59
	1.38	0.3	-0.34	1.61	1.69
	1.26	0.36	-0.13	1.27	1.25
D
Donor	CGD2M WT	CGD2M WT	CGD2M WT	CGD2M WT
Recipient	Δ1Δ2	Δ1Δ2::bcpI2	Δ1Δ2::CG J::CG K	Δ1Δ2 ΔJK	(Tet)
Exp 1	1.61	0.35	2.23	0.2
	1.55	-0.06	2.36	-0.01
	2.07	0.26	2.55	0.47
Exp 2	1.41	-0.27	1.04	-0.22
	1.28	0.11	1.24	0.4
	1.48	-0.21	0.62	0.3

## Sheet: Fig 6
Figure 6
C
Donor	CGD2M WT	CGD2M WT	CGD2M WT	CGD2M WT	CGD2M WT	CGD2M WT	CGD2M WT
Recipient	Δ1Δ2	Δ1Δ2::bcpI2	Δ1Δ2 ΔJK	Δ1Δ2 ΔJK:: CG J:: CG K	Δ1Δ2 ΔJK:: Ec J:: CG K	Δ1Δ2 ΔJK:: JChim1:: CG K	Δ1Δ2 ΔJK:: JChim2:: CG K
Exp 1	1.47	-0.19	-0.07	2.4	1.48	2.08	1.26
	1.66	-0.39	0.3	2.19	0.78	1.68	1.52
	1.55	-0.09	-0.07	1.85	1.4	2.01	1.59
Exp 2	2.14	0.07	-0.02	2.42	1.15	1.69	1.83
	2.86	0.27	0.08	2.42	1.18	2.01	1.52
	2.64	-0.21	0.03	2.76	1.16	1.78	1.53

## Sheet: Fig 7
Figure 7
C
Donor	CGD2M WT	CGD2M WT	CGD2M WT	CGD2M WT	CGD2M WT	CGD2M WT	CGD2M WT	CGD2M WT	CGD2M WT	CGD2M WT	CGD2M WT
Recipient	Δ1Δ2	Δ1Δ2::bcpI2	Δ1Δ2 ΔJK	Δ1Δ2 ΔJK:: CG J:: CG K	Δ1Δ2 ΔJK:: CG J:: CG K	Δ1Δ2 ΔJK:: CG J:: KChim1	Δ1Δ2 ΔJK:: CG J:: KChim2	Δ1Δ2 ΔJK:: CG J:: KChim3	Δ1Δ2 ΔJK:: CG J:: KChim4	Δ1Δ2 ΔJK:: CG J:: KChim5	Δ1Δ2 ΔJK:: CG J:: KChim6
Exp 1	2.14	0.07	-0.02	0.24	2.42	0.32	1.66	-0.1	1.82	1.7	2.41
	2.86	0.27	0.08	0.46	2.42	0.05	1.85	-0.05	1.76	1.76	1.93
	2.64	-0.21	0.03	0.36	2.76	-0.15	2.06	0.28	1.6	1.22	2.07
Exp 2	1.68	-0.03	0.47	-0.07	1.9	0.53	1.81	-0.14	2.09	1.35	1.71
	1.38	0.3	-0.34	-0.1	1.61	-0.44	1.58	0.28	2.01	0.9	1.78
	1.26	0.36	-0.13	0.35	1.27	0.06	1.96	0.48	2.24	1.63	1.08

## Sheet: Fig S2
Figure S2
B
Donor	CGD2M-30	CGD2M-30	CGD2M-30	CGD2M-30	CGD2M-30
Recipient	Δ2	Δ2::Bp8968 bcpI	Δ2 ΔJK	Δ2 ΔJK::CG JK	Δ2 ΔJK::Ec JK
Exp 1	1.28	-0.07	-0.09	1.72	-0.05
	1.42	-0.13	-0.05	1.33	-0.12
	1.2	-0.15	-0.14	1.61	-0.21
C
Donor	WT CGD2M	CGD2M-32	CGD2M-32	CGD2M-32	CGD2M-32
Recipient	Δ1Δ2	Δ1Δ2	Δ1Δ2 ΔJK	Δ1Δ2 ΔJK::CG JK	Δ1Δ2 ΔJK::Ec JK
Exp 1	0.87	-0.06	0.2	0.22	0.04
	1.3	-0.11	0.34	-0.02	0.33
	1.35	-0.2	0	-1.43	0.27
Donor
Donor	CGD2M-32	CGD2M-32	CGD2M-32	CGD2M-32
Recipient	Δ2	Δ2 ΔJK	Δ2 ΔJK::CG JK	Δ2 ΔJK::Ec JK
Exp 1	-0.1	0.15	0.1	-0.33
	-0.31	-0.17	-0.17	-0.15
	-0.13	0.1	-0.23	-0.17

## Sheet: Fig S4
Figure S4
A
Donor	CGD2M WT	CGD2M WT	CGD2M WT	CGD2M WT
Recipient	Δ1Δ2	Δ1Δ2::bcpI2	Δ1Δ2::CG J::CG K	Δ1Δ2 ΔJK	(Kan)
Exp 1	1.58	-0.51	1.76	-0.32
	1.36	-0.34	1.31	-0.41
	1.79	-0.08	1.48	-0.24
